# Supplementary material for: A deeper understanding of system interactions can explain contradictory field results on pesticide impact on honey bees
Source: Nat Commun. 2022 Sep 29;13:5720. doi: 10.1038/s41467-022-33405-7 (PMC9523045; doi:10.1038/s41467-022-33405-7)
Supplement: Supplementary file 4 — Source Data [file 41467_2022_33405_MOESM4_ESM.xlsx]

## Sheet: data_survival
Name of exp.	Repl.	Treatment	Day	Month	Year	Season	Dead honey bees per day
4FN	1	control bees	6	8	2018	late	6	0	0	0	1	0	0	0	0	0	0	0	1	0	0	1	1	0	0	1	0	0	1	0	1	2	1	0	0	0	1	1	0	0	0	0	0	0	0	0	0	0	0
4FN	1	nicotine treated bees	6	8	2018	late	1	0	0	1	1	0	0	0	0	0	0	0	0	0	0	1	1	0	0	2	2	1	2	1	1	1	1	1	2	0	0	1	0	0	0	0	0	0	0	0	0	0	0
4FN	1	sub-optimal temperature bees	6	8	2018	late	7	7	0	0	0	1	0	0	1	0	0	0	1	1	0	0	0	0	0	1	0	0	0	0	0	0	0	0	0	1	0	0	0	0	0	0	0	0	0	0	0	0	0
4FN	3	control bees	5	9	2019	late	0	0	0	0	1	0	0	0	0	1	0	2	0	1	0	1	0	0	0	2	0	2	1	1	2	0	1	0	0	0	0	0	0	0	0	0	0	0	0	0	0	0	0
4FN	3	nicotine treated bees	5	9	2019	late	2	0	0	0	0	0	0	0	0	0	0	4	6	0	1	1	1	1	0	1	0	0	0	0	0	0	0	0	0	0	0	0	0	0	0	0	0	0	0	0	0	0	0
4FN	3	sub-optimal temperature bees	5	9	2019	late	0	0	0	0	0	2	7	2	2	1	0	0	1	0	0	0	0	0	0	0	0	0	0	0	0	1	0	0	0	0	0	0	0	0	0	0	0	0	0	0	0	0	0
4FS	1	control bees	17	8	2020	late	3	0	0	2	2	3	0	0	2	0	0	0	0	0	1	0	0	0	0	0	0	0	1	0	1	0	0	0	0	0	0	0	0	0	0	0	0	0	0	0	0	0	0
4FS	1	sub-optimal temperature bees	17	8	2020	late	3	1	0	0	0	1	0	0	0	1	1	1	0	4	2	2	1	2	0	0	0	0	0	1	0	0	1	0	0	0	1	0	0	0	0	0	0	0	0	0	0	0	0
4FS	2	control bees	26	8	2020	late	0	1	0	0	0	0	0	1	0	0	1	0	0	1	1	0	2	1	1	1	0	0	0	0	0	0	1	0	1	0	0	0	0	0	0	0	0	0	0	0	0	0	0
4FS	2	sub-optimal temperature bees	17	8	2020	late	6	2	0	0	0	0	0	0	0	0	0	0	0	0	1	2	0	1	0	2	1	0	0	1	0	0	0	0	1	0	0	0	0	0	0	0	0	0	0	0	0	0	0
4FS	3	control bees	3	9	2020	late	0	0	0	0	0	0	0	1	0	0	0	0	0	1	0	0	1	5	0	3	3	3	0	1	0	0	1	0	1	1	2	0	0	0	0	0	0	0	0	0	0	0	0
4FS	3	sub-optimal temperature bees	17	8	2020	late	0	0	3	0	0	1	1	0	1	0	0	0	1	1	2	2	2	2	0	1	1	1	0	1	3	1	0	1	0	0	0	0	0	0	0	0	0	0	0	0	0	0	0
FREDDO VIRUS	1	control bees	22	7	2016	late	1	0	0	0	0	0	2	3	0	0	2	1	1	1	1	2	1	2	0	0	0	0	0	0	0	0	0	0	0	0	0	0	0	0	0	0	0	0	0	0	0	0	0
FREDDO VIRUS	1	sub-optimal temperature bees	22	7	2016	late	0	0	0	0	1	0	0	1	0	0	1	0	2	0	0	0	1	0	0	2	0	0	2	1	1	0	0	2	0	1	1	1	0	0	0	0	0	0	0	0	0	0	0
FREDDO VIRUS	2	control bees	24	7	2016	late	1	0	0	0	0	1	0	0	0	1	1	0	0	0	0	2	0	0	0	2	0	2	2	4	0	0	0	0	0	0	0	0	0	0	0	0	0	0	0	0	0	0	0
FREDDO VIRUS	2	sub-optimal temperature bees	24	7	2016	late	0	2	1	0	0	0	0	0	0	0	0	0	1	1	2	0	0	0	1	0	0	0	0	0	0	0	1	2	0	1	3	1	0	0	0	0	0	0	0	0	0	0	0
FREDDO VIRUS	3	control bees	26	7	2016	late	0	0	0	0	0	0	2	0	0	0	0	0	1	0	1	1	1	1	0	0	3	1	2	2	1	0	0	0	0	0	0	0	0	0	0	0	0	0	0	0	0	0	0
FREDDO VIRUS	3	sub-optimal temperature bees	26	7	2016	late	0	1	1	0	0	0	0	0	0	3	1	0	1	0	1	0	1	0	0	3	1	2	0	0	1	0	0	0	1	0	0	0	0	0	0	0	0	0	0	0	0	0	0
2F	1	control bees	17	7	2018	late	0	0	0	0	0	0	2	0	1	0	1	2	2	0	0	0	1	0	0	3	2	0	5	2	4	3	3	0	0	1	0	0	0	0	0	1	0	0	0	0	0	0	0
2F	1	sub-optimal temperature bees	17	7	2018	late	0	0	0	0	1	0	0	0	1	0	1	0	1	0	0	0	2	1	0	1	2	1	1	0	6	2	4	1	2	0	2	1	1	0	0	0	1	0	0	0	0	0	1
2F	2	control bees	7	8	2018	late	0	1	1	0	0	0	0	0	0	0	0	0	0	0	0	0	1	0	0	0	2	0	2	3	3	4	0	0	0	0	0	0	0	0	0	0	0	1	0	0	0	0	0
2F	2	sub-optimal temperature bees	7	8	2018	late	0	0	1	0	0	0	0	1	0	1	0	0	0	0	0	1	1	1	3	3	3	0	1	0	1	0	0	0	0	1	0	0	0	0	0	0	0	0	0	0	0	0	0
2F	3	control bees	29	8	2018	late	2	1	0	1	0	0	0	0	0	0	0	1	0	1	2	1	0	7	0	0	1	0	0	1	1	0	0	0	0	0	0	0	0	0	0	0	0	0	0	0	0	0	0
2F	3	sub-optimal temperature bees	29	8	2018	late	2	0	0	1	0	0	0	0	0	3	0	1	1	1	0	3	2	1	1	0	4	0	0	1	0	0	0	0	0	0	0	0	0	0	0	0	0	0	0	0	0	0	0
PROVA FREDDO	1	control bees	19	6	2018	early	0	0	0	0	0	0	0	0	0	0	0	0	0	0	1	0	0	1	4	3	10	9	14	12	0	1	3	0	1	0	2	0	0	0	0	0	0	0	0	0	0	0	0
PROVA FREDDO	1	sub-optimal temperature bees	19	6	2018	early	2	0	0	0	0	0	0	0	0	0	0	1	1	1	0	1	5	4	12	4	8	5	3	1	0	2	2	1	0	1	0	0	0	0	0	0	0	0	0	0	0	0	0
NICO DOSI	1	control bees	4	7	2018	early	0	0	0	0	0	0	0	0	0	0	0	0	0	0	0	0	0	0	2	2	2	0	1	1	2	2	5	2	4	6	7	0	0	1	0	0	0	0	0	0	0	0	0
NICO DOSI	1	nicotine treated bees	4	7	2018	early	0	0	0	0	0	0	0	0	0	0	0	0	0	0	1	0	0	1	3	6	2	0	4	0	5	2	4	1	3	1	2	1	1	0	0	0	0	0	0	0	0	0	0
NICO DOSI	2	control bees	9	8	2018	late	0	0	0	0	0	1	0	0	0	0	0	0	0	2	1	0	1	1	4	5	1	1	0	2	7	5	7	2	3	1	0	0	0	1	0	0	0	0	0	0	0	0	0
NICO DOSI	2	nicotine treated bees	9	8	2018	late	0	0	0	0	0	0	0	0	0	0	0	0	0	0	0	0	1	3	3	4	5	6	4	5	3	6	4	0	1	0	0	0	0	0	0	0	0	0	0	0	0	0	0
R.O.I. 2015	1	control bees	16	6	2015	early	0	0	0	0	0	0	0	0	0	0	0	0	0	0	1	0	1	1	0	1	1	0	0	0	0	0	0	0	0	0	0	0	0	0	0	0	0	0	0	0	0	0	0
R.O.I. 2015	2	control bees	15	7	2015	early	4	0	0	0	0	0	0	0	0	0	0	0	0	0	0	0	0	0	0	0	0	0	0	0	0	0	0	0	0	0	0	0	0	0	0	0	0	0	0	0	0	0	0
R.O.I. 2015	3	control bees	23	7	2018	late	0	0	0	0	0	0	1	0	0	0	1	2	1	4	2	1	0	7	4	4	1	0	0	0	0	0	0	0	0	0	0	0	0	0	0	0	0	0	0	0	0	0	0
R.O.I. 2015	1	artificially infected virus	16	6	2015	early	0	0	0	0	0	0	0	0	1	1	0	0	2	1	0	0	1	0	0	0	0	0	0	0	0	0	0	0	0	0	0	0	0	0	0	0	0	0	0	0	0	0	0
R.O.I. 2015	2	artificially infected virus	15	7	2015	early	2	2	0	2	2	0	1	0	0	0	1	0	0	0	0	0	0	0	0	0	0	0	0	0	0	0	0	0	0	0	0	0	0	0	0	0	0	0	0	0	0	0	0
R.O.I. 2015	3	artificially infected virus	23	7	2018	late	0	1	0	2	2	1	1	0	1	3	0	0	0	0	0	0	2	2	1	1	0	0	4	1	0	0	0	0	0	0	0	0	0	0	0	0	0	0	0	0	0	0	0
RAPA	1	control bees	2	8	2017	late	0	0	2	1	0	0	0	0	1	0	0	0	0	0	0	0	0	0	1	0	0	0	0	0	0	2	0	0	0	1	0	0	0	0	0	0	0	0	0	0	0	0	0
RAPA	2	control bees	16	8	2017	late	0	0	0	0	0	0	0	0	0	0	0	0	0	0	2	0	0	0	0	0	0	0	0	1	1	0	0	2	0	0	0	0	1	0	1	0	0	0	0	0	0	0	0
RAPA	3	control bees	22	8	2017	late	0	0	0	0	0	0	0	0	0	0	0	1	0	2	0	1	0	0	2	2	2	4	1	0	3	2	2	1	0	0	0	0	0	0	0	0	0	0	0	0	0	0	0
R.O.I. 2020	1	control bees	22	7	2020	late	6	1	0	0	0	0	0	0	0	1	0	1	0	0	0	1	0	1	1	1	0	2	4	3	6	6	2	1	0	0	1	3	2	0	0	1	0	0	0	0	0	0	0
R.O.I. 2020	2	control bees	28	7	2020	late	3	0	2	0	0	0	0	0	0	2	0	1	1	0	1	0	0	7	1	4	3	5	3	4	4	1	0	2	1	0	0	0	0	0	0	0	0	0	0	0	0	0	0
R.O.I. 2020	3	control bees	4	8	2020	late	4	0	0	0	0	2	1	0	0	0	0	0	2	0	2	0	0	1	0	3	2	4	5	2	3	4	7	4	0	3	0	8	0	0	0	0	0	0	0	0	0	0	0
PROPOLIS	1	control bees	31	7	2018	late	0	1	0	0	0	2	1	0	0	1	0	0	0	1	0	0	1	2	1	0	1	0	0	0	0	2	1	1	2	0	0	2	0	0	1	0	1	0	0	0	0	0	0
PROPOLIS	2	control bees	6	8	2018	late	1	0	0	0	0	0	0	0	0	0	0	0	0	0	2	1	0	0	0	1	0	0	0	1	2	2	2	1	0	3	3	0	0	2	0	0	0	0	0	0	0	0	0
PROPOLIS	3	control bees	8	8	2018	late	2	0	0	0	0	1	0	0	0	0	0	0	0	1	1	1	1	3	0	1	1	0	1	2	1	0	2	0	1	0	1	0	0	1	0	0	1	0	0	0	0	0	0
4FN	2	control bees	21	8	2018	late	1	1	0	0	0	1	0	0	0	1	1	4	2	2	1	2	1	0	1	0	0	0	0	0	0	0	0	0	0	0	0	0	0	0	0	0	0	0	0	0	0	0	0
4FN	2	nicotine treated bees	21	8	2018	late	1	1	0	0	0	1	0	0	0	1	1	4	2	2	1	2	1	0	1	0	0	0	0	0	0	0	0	0	0	0	0	0	0	0	0	0	0	0	0	0	0	0	0
4FN	2	sub-optimal temperature bees	21	8	2018	late	0	0	0	0	0	1	0	0	1	1	0	1	0	1	0	0	2	2	0	0	1	2	1	0	1	0	0	0	0	0	0	0	0	2	0	0	0	0	0	0	0	0	0
[truncated: 2 more columns]

## Sheet: data_virus  (fig.S1A)
Name of exp.	Repl.	Treatment	Day	Month	Year	Season	Sample	Ct
R.O.I. 2015	2	artificially infected virus	15	7	2015	early	a	28.81
R.O.I. 2015	2	artificially infected virus	15	7	2015	early	b	29.13
R.O.I. 2015	2	artificially infected virus	15	7	2015	early	c	30.49				month	viral positive (Ct<30)	total bees analyzed	prevalence
R.O.I. 2015	2	artificially infected virus	15	7	2015	early	d	30.92			June	6	1	3	0.333333
R.O.I. 2015	2	artificially infected virus	15	7	2015	early	e	29.49			July	7	14	28	0.5
R.O.I. 2015	2	control bees	15	7	2015	early	c	31.98			August	8	25	37	0.675676
R.O.I. 2015	2	control bees	15	7	2015	early	a	33.83			September	9	5	6	0.833333
R.O.I. 2015	2	control bees	15	7	2015	early	b	32.57
R.O.I. 2015	2	control bees	15	7	2015	early	d	32.38						74
R.O.I. 2015	2	control bees	15	7	2015	early	e	32.56
FREDDO_VIRUS	1	control bees	22	7	2016	late	a	17.9567
FREDDO_VIRUS	1	control bees	22	7	2016	late	b	17.58
FREDDO_VIRUS	1	control bees	22	7	2016	late	c	18.0367
FREDDO_VIRUS	1	sub-optimal temperature bees	22	7	2016	late	a	17.9567
FREDDO_VIRUS	1	sub-optimal temperature bees	22	7	2016	late	b	17.58
FREDDO_VIRUS	1	sub-optimal temperature bees	22	7	2016	late	c	18.0367
FREDDO_VIRUS	2	control bees	24	7	2016	late	a	17.3333
FREDDO_VIRUS	2	control bees	24	7	2016	late	b	21.59
FREDDO_VIRUS	2	sub-optimal temperature bees	24	7	2016	late	a	17.3333
FREDDO_VIRUS	2	sub-optimal temperature bees	24	7	2016	late	b	21.59
FREDDO_VIRUS	3	control bees	26	7	2016	late	a	19.4667
FREDDO_VIRUS	3	control bees	26	7	2016	late	b	19.1167
FREDDO_VIRUS	3	sub-optimal temperature bees	26	7	2016	late	a	19.4667
FREDDO_VIRUS	3	sub-optimal temperature bees	26	7	2016	late	b	19.1167
PROVA_FREDDO	1	control bees	19	6	2018	early	a	31.4233
PROVA_FREDDO	1	control bees	19	6	2018	early	b	31.26
PROVA_FREDDO	1	control bees	19	6	2018	early	c	28.685
PROVA_FREDDO	1	sub-optimal temperature bees	19	6	2018	early	a	31.4233
PROVA_FREDDO	1	sub-optimal temperature bees	19	6	2018	early	b	31.26
PROVA_FREDDO	1	sub-optimal temperature bees	19	6	2018	early	c	28.685
NICO_DOSI	1	control bees	4	7	2018	early	a	30.5167
NICO_DOSI	1	control bees	4	7	2018	early	b	31.6133
NICO_DOSI	1	control bees	4	7	2018	early	c	30.305
NICO_DOSI	1	nicotine treated bees	4	7	2018	early	a	30.5167
NICO_DOSI	1	nicotine treated bees	4	7	2018	early	b	31.6133
NICO_DOSI	1	nicotine treated bees	4	7	2018	early	c	30.305
2F	1	control bees	17	7	2018	late	a	27.3767
2F	1	control bees	17	7	2018	late	b	33.04
2F	1	control bees	17	7	2018	late	c	31.33
2F	1	sub-optimal temperature bees	17	7	2018	late	a	27.3767
2F	1	sub-optimal temperature bees	17	7	2018	late	b	33.04
2F	1	sub-optimal temperature bees	17	7	2018	late	c	31.33
R.O.I. 2015	3	artificially infected virus	23	7	2018	late	a	28.81
R.O.I. 2015	3	artificially infected virus	23	7	2018	late	b	29.13
R.O.I. 2015	3	artificially infected virus	23	7	2018	late	c	29.49
R.O.I. 2015	3	control bees	23	7	2018	late	a	29.6
R.O.I. 2015	3	control bees	23	7	2018	late	b	21.7
R.O.I. 2015	3	control bees	23	7	2018	late	c	27.2
4FN	1	control bees	6	8	2018	late	a	23.5267
4FN	1	control bees	6	8	2018	late	b	20.4933
4FN	1	control bees	6	8	2018	late	c	24.58
4FN	1	nicotine treated bees	6	8	2018	late	a	23.5267
4FN	1	nicotine treated bees	6	8	2018	late	b	20.4933
4FN	1	nicotine treated bees	6	8	2018	late	c	24.58
4FN	1	sub-optimal temperature bees	6	8	2018	late	a	23.5267
4FN	1	sub-optimal temperature bees	6	8	2018	late	b	20.4933
4FN	1	sub-optimal temperature bees	6	8	2018	late	c	24.58
2F	2	control bees	7	8	2018	late	a	27.04
2F	2	control bees	7	8	2018	late	b	24.215
2F	2	control bees	7	8	2018	late	c	28.515
2F	2	sub-optimal temperature bees	7	8	2018	late	a	27.04
2F	2	sub-optimal temperature bees	7	8	2018	late	b	24.215
2F	2	sub-optimal temperature bees	7	8	2018	late	c	28.515
NICO_DOSI	2	control bees	9	8	2018	late	a	28.4533
NICO_DOSI	2	control bees	9	8	2018	late	b	28.4367
NICO_DOSI	2	control bees	9	8	2018	late	c	29.5067
NICO_DOSI	2	nicotine treated bees	9	8	2018	late	a	28.4533
NICO_DOSI	2	nicotine treated bees	9	8	2018	late	b	28.4367
NICO_DOSI	2	nicotine treated bees	9	8	2018	late	c	29.5067
2F	3	control bees	29	8	2018	late	a	27.0233
2F	3	control bees	29	8	2018	late	b	19.0067
2F	3	control bees	29	8	2018	late	c	23.0333
2F	3	sub-optimal temperature bees	29	8	2018	late	a	27.0233
2F	3	sub-optimal temperature bees	29	8	2018	late	b	19.0067
2F	3	sub-optimal temperature bees	29	8	2018	late	c	23.0333
4FN	2	control bees	21	8	2018	late	a	33.51
4FN	2	control bees	21	8	2018	late	b	24.2667
4FN	2	control bees	21	8	2018	late	c	24.885
4FN	2	nicotine treated bees	21	8	2018	late	a	33.51
4FN	2	nicotine treated bees	21	8	2018	late	b	24.2667
4FN	2	nicotine treated bees	21	8	2018	late	c	24.885
4FN	2	sub-optimal temperature bees	21	8	2018	late	a	33.51
4FN	2	sub-optimal temperature bees	21	8	2018	late	b	24.2667
4FN	2	sub-optimal temperature bees	21	8	2018	late	c	24.885
4FN	3	control bees	5	9	2019	late	a	30.5167
4FN	3	control bees	5	9	2019	late	b	26.3933
4FN	3	control bees	5	9	2019	late	c	23.46
4FN	3	nicotine treated bees	5	9	2019	late	a	30.5167
4FN	3	nicotine treated bees	5	9	2019	late	b	26.3933
4FN	3	nicotine treated bees	5	9	2019	late	c	23.46
4FN	3	sub-optimal temperature bees	5	9	2019	late	a	30.5167
4FN	3	sub-optimal temperature bees	5	9	2019	late	b	26.3933
4FN	3	sub-optimal temperature bees	5	9	2019	late	c	23.46
RAPA	1	control bees	2	8	2017	late	a	38.5467
RAPA	1	control bees	2	8	2017	late	b	39.135
RAPA	1	control bees	2	8	2017	late	c	37.4
RAPA	2	control bees	16	8	2017	late	a	34.945
RAPA	2	control bees	16	8	2017	late	b	34.9233
RAPA	2	control bees	16	8	2017	late	c	36.61
RAPA	3	control bees	22	8	2017	late	a	17.6733
RAPA	3	control bees	22	8	2017	late	b	30.235
RAPA	3	control bees	22	8	2017	late	c	30.5367
R.O.I. 2020	1	control bees	22	7	2020	late	a	24.16
R.O.I. 2020	1	control bees	22	7	2020	late	b	25.31
R.O.I. 2020	2	control bees	28	7	2020	late	a	27.575
R.O.I. 2020	2	control bees	28	7	2020	late	b	30.275
R.O.I. 2020	3	control bees	4	8	2020	late	a	32.365
R.O.I. 2020	3	control bees	4	8	2020	late	b	24.91
PROPOLIS	1	control bees	31	7	2018	late	a	30.0733
PROPOLIS	1	control bees	31	7	2018	late	b	31.1
PROPOLIS	1	control bees	31	7	2018	late	c	30.37
PROPOLIS	2	control bees	6	8	2018	late	a	27.97
PROPOLIS	2	control bees	6	8	2018	late	b	32.5533
PROPOLIS	2	control bees	6	8	2018	late	c	31.9067
PROPOLIS	3	control bees	8	8	2018	late	a	28.3367
PROPOLIS	3	control bees	8	8	2018	late	b	25.8133
4FS	1	control bees	17	8	2020	late	a	24.325
4FS	1	control bees	17	8	2020	late	b	21.5133
4FS	1	control bees	17	8	2020	late	c	24.99
4FS	1	sub-optimal temperature bees	17	8	2020	late	a	24.325
4FS	1	sub-optimal temperature bees	17	8	2020	late	b	21.5133
4FS	1	sub-optimal temperature bees	17	8	2020	late	c	24.99
4FS	2	control bees	26	8	2020	late	a	28.69
4FS	2	control bees	26	8	2020	late	b	29.8033
4FS	2	control bees	26	8	2020	late	c	28.9033
4FS	2	sub-optimal temperature bees	26	8	2020	late	a	28.69
4FS	2	sub-optimal temperature bees	26	8	2020	late	b	29.8033
4FS	2	sub-optimal temperature bees	26	8	2020	late	c	28.9033
4FS	3	control bees	3	9	2020	late	a	25.2133
4FS	3	control bees	3	9	2020	late	b	22.53
4FS	3	control bees	3	9	2020	late	c	22.41
4FS	3	sub-optimal temperature bees	3	9	2020	late	a	25.2133
4FS	3	sub-optimal temperature bees	3	9	2020	late	b	22.53
4FS	3	sub-optimal temperature bees	3	9	2020	late	c	22.41

## Sheet: control bees_DWV prev (fig.S1B)
control bees
early	positive	1
	total	11
	prevalence	0.0909091
late	positive	44
	total	63
	prevalence	0.698413
early	0.0909091
late	0.698413

## Sheet: control bees_age dist. (fig.3A)
		d1	d2	d3	d4	d5	d6	d7	d8	d9	d10	d11	d12	d13	d14	d15	d16	d17	d18	d19	d20	d21	d22	d23	d24	d25	d26	d27	d28	d29	d30	d31	d32	d33	d34	d35	d36	d37	d38	d39	d40	d41	d42	d43	d44	d45	d45		tot
control bees	early	4	0	0	0	0	0	0	0	0	0	0	0	0	0	2	0	1	2	6	6	13	9	15	13	2	3	8	2	5	6	9	0	0	1	0	0	0	0	0	0	0	0	0	0	0	0		107
control bees	late	30	6	5	4	4	11	9	5	4	7	7	15	11	17	18	15	12	38	16	33	22	24	28	29	40	33	30	14	9	10	8	14	3	4	2	2	2	1	0	0	0	0	0	0	0	0		542
	dead at day n			age at death																						age at death
day	early			1	2	3	4	5	6	7	8	9	10	11	12	13	14	15	16	17	18	19	20	21	22	23	24	25	26	27	28	29	30	31	32	33	34	35		late			1	2	3	4	5	6	7
1	4			1	1	1	1																																	30			1	1	1	1	1	1	1
2	0																																							6			2	2	2	2	2	2
3	0																																							5			3	3	3	3	3
4	0																																							4			4	4	4	4
5	0																																							4			5	5	5	5
6	0																																							11			6	6	6	6	6	6	6
7	0																																							9			7	7	7	7	7	7	7
8	0																																							5			8	8	8	8	8
9	0																																							4			9	9	9	9
10	0																																							7			10	10	10	10	10	10	10
11	0																																							7			11	11	11	11	11	11	11
12	0																																							15			12	12	12	12	12	12	12
13	0																																							11			13	13	13	13	13	13	13
14	0																																							17			14	14	14	14	14	14	14
15	2			15	15																																			18			15	15	15	15	15	15	15
16	0																																							15			16	16	16	16	16	16	16
17	1			17																																				12			17	17	17	17	17	17	17
18	2			18	18																																			38			18	18	18	18	18	18	18
19	6			19	19	19	19	19	19																															16			19	19	19	19	19	19	19
20	6			20	20	20	20	20	20																															33			20	20	20	20	20	20	20
21	13			21	21	21	21	21	21	21	21	21	21	21	21	21																								22			21	21	21	21	21	21	21
22	9			22	22	22	22	22	22	22	22	22																												24			22	22	22	22	22	22	22
23	15			23	23	23	23	23	23	23	23	23	23	23	23	23	23	23																						28			23	23	23	23	23	23	23
24	13			24	24	24	24	24	24	24	24	24	24	24	24	24																								29			24	24	24	24	24	24	24
25	2			25	25																																			40			25	25	25	25	25	25	25
26	3			26	26	26																																		33			26	26	26	26	26	26	26
27	8			27	27	27	27	27	27	27	27																													30			27	27	27	27	27	27	27
28	2			28	28																																			14			28	28	28	28	28	28	28
29	5			29	29	29	29	29																																9			29	29	29	29	29	29	29
30	6			30	30	30	30	30	30																															10			30	30	30	30	30	30	30
31	9			31	31	31	31	31	31	31	31	31																												8			31	31	31	31	31	31	31
32	0																																							14			32	32	32	32	32	32	32
33	0																																							3			33	33	33
34	1			34																																				4			34	34	34	34
35	0																																							2			35	35
36	0																																							2			36	36
37	0																																							2			37	37
38	0																																							1			38
39	0																																							0
40	0																																							0
41	0																																							0
42	0																																							0
43	0																																							0
44	0																																							0
45	0																																							0
	107																																							542
	early		late				intervallo	valore superiore		early season				late season
1	1		1					0		n cum	n interv	prop		n cum	n interv	prop
2	1		1				1	4		4	4	0.0373832		45	45	0.0830258
3	1		1				2	8		4	0	0		74	29	0.0535055
4	1		1				3	12		4	0	0		107	33	0.0608856
5	15		1				4	16		6	2	0.0186916		168	61	0.112546
6	15		1				5	20		21	15	0.140187		267	99	0.182657
7	17		1				6	24		71	50	0.46729		370	103	0.190037
8	18		1				7	28		86	15	0.140187		487	117	0.215867
9	18		1				8	32		106	20	0.186916		528	41	0.0756458
10	19		1				9	36		107	1	0.00934579		539	11	0.0202952
11	19		1				10	40		107	0	0		542	3	0.00553506
12	19		1				11	44		107	0	0		542	0	0
13	19		1				12	48		107	0	0		542	0	0
14	19		1				13	52		107	0	0		542	0	0
15	19		1				14	56		107	0	0		542	0	0
16	20		1				15	60		107	0	0		542	0	0
17	20		1				16	64		107	0	0		542	0	0
18	20		1				17	68		107	0	0		542	0	0
19	20		1				18	72		107	0	0		542	0	0
20	20		1				19	76		107	0	0		542	0	0
21	20		1				20	80		107	0	0		542	0	0
22	21		1				21	84		107	0	0		542	0	0
23	21		1				22	88		107	0	0		542	0	0
24	21		1
25	21		1									107				542
26	21		1
27	21		1
28	21		1
29	21		1
30	21		1
31	21		2
32	21		2
33	21		2
34	21		2
35	22		2
36	22		2
37	22		3
38	22		3
39	22		3
40	22		3
41	22		3
42	22		4
43	22		4
44	23		4
45	23		4
46	23		5
47	23		5
48	23		5
49	23		5
50	23		6
51	23		6
52	23		6
53	23		6
54	23		6
55	23		6
56	23		6
57	23		6
58	23		6
59	24		6
60	24		6
61	24		7
62	24		7
63	24		7
64	24		7
65	24		7
66	24		7
67	24		7
68	24		7
69	24		7
70	24		8
71	24		8
72	25		8
73	25		8
74	26		8
75	26		9
76	26		9
77	27		9
78	27		9
79	27		10
80	27		10
81	27		10
82	27		10
83	27		10
84	27		10
85	28		10
86	28		11
87	29		11
88	29		11
89	29		11
90	29		11
91	29		11
92	30		11
93	30		12
94	30		12
95	30		12
96	30		12
97	30		12
98	31		12
99	31		12
100	31		12
101	31		12
102	31		12
103	31		12
104	31		12
105	31		12
106	31		12
107	34		12
108			13
109			13
110			13
111			13
112			13
113			13
114			13
115			13
116			13
117			13
118			13
119			14
120			14
121			14
122			14
123			14
124			14
125			14
126			14
127			14
128			14
129			14
130			14
131			14
132			14
133			14
134			14
135			14
136			15
137			15
138			15
139			15
140			15
141			15
142			15
143			15
144			15
145			15
146			15
147			15
148			15
149			15
150			15
151			15
152			15
153			15
154			16
155			16
156			16
157			16
158			16
159			16
160			16
161			16
162			16
163			16
164			16
165			16
166			16
167			16
168			16
169			17
170			17
171			17
172			17
173			17
174			17
175			17
176			17
177			17
178			17
179			17
180			17
181			18
182			18
183			18
184			18
185			18
186			18
187			18
188			18
189			18
190			18
191			18
192			18
193			18
194			18
195			18
196			18
197			18
198			18
199			18
200			18
201			18
202			18
203			18
204			18
205			18
206			18
207			18
208			18
209			18
210			18
211			18
212			18
213			18
214			18
215			18
216			18
217			18
218			18
219			19
220			19
221			19
222			19
223			19
224			19
225			19
226			19
227			19
228			19
229			19
230			19
231			19
232			19
233			19
234			19
235			20
236			20
237			20
238			20
239			20
240			20
241			20
242			20
243			20
244			20
245			20
246			20
247			20
248			20
249			20
250			20
251			20
252			20
253			20
254			20
255			20
256			20
257			20
258			20
259			20
260			20
261			20
262			20
263			20
264			20
265			20
266			20
267			20
268			21
269			21
270			21
271			21
272			21
273			21
274			21
275			21
276			21
277			21
278			21
279			21
280			21
281			21
282			21
283			21
284			21
285			21
286			21
287			21
288			21
289			21
290			22
291			22
292			22
293			22
294			22
295			22
296			22
297			22
298			22
299			22
300			22
301			22
302			22
303			22
304			22
305			22
306			22
307			22
308			22
309			22
310			22
311			22
312			22
313			22
314			23
315			23
316			23
317			23
318			23
319			23
320			23
321			23
322			23
323			23
324			23
325			23
326			23
327			23
328			23
329			23
330			23
331			23
332			23
333			23
334			23
335			23
336			23
337			23
338			23
339			23
340			23
341			23
342			24
343			24
344			24
345			24
346			24
347			24
348			24
349			24
350			24
351			24
352			24
353			24
354			24
355			24
356			24
357			24
358			24
359			24
360			24
361			24
362			24
363			24
364			24
365			24
366			24
367			24
368			24
369			24
370			24
371			25
372			25
373			25
374			25
375			25
376			25
377			25
378			25
379			25
380			25
381			25
382			25
383			25
384			25
385			25
386			25
387			25
388			25
389			25
390			25
391			25
392			25
393			25
394			25
395			25
396			25
397			25
398			25
399			25
400			25
401			25
402			25
403			25
404			25
405			25
406			25
407			25
408			25
409			25
410			25
411			26
412			26
413			26
414			26
415			26
416			26
417			26
418			26
419			26
420			26
421			26
422			26
423			26
424			26
425			26
426			26
427			26
428			26
429			26
430			26
431			26
432			26
433			26
434			26
435			26
436			26
437			26
438			26
439			26
440			26
441			26
442			26
443			26
444			27
445			27
446			27
447			27
448			27
449			27
450			27
451			27
452			27
453			27
454			27
455			27
456			27
457			27
458			27
459			27
460			27
461			27
462			27
463			27
464			27
465			27
466			27
467			27
468			27
469			27
470			27
471			27
472			27
473			27
474			28
475			28
476			28
477			28
478			28
479			28
480			28
481			28
482			28
483			28
484			28
485			28
486			28
487			28
488			29
489			29
490			29
491			29
492			29
493			29
494			29
495			29
496			29
497			30
498			30
499			30
500			30
501			30
502			30
503			30
504			30
505			30
506			30
507			31
508			31
509			31
510			31
511			31
512			31
513			31
514			31
515			32
516			32
517			32
518			32
519			32
520			32
521			32
522			32
523			32
524			32
525			32
526			32
527			32
528			32
529			33
530			33
531			33
532			34
533			34
534			34
535			34
536			35
537			35
538			36
539			36
540			37
541			37
542			38
	early		late
n	107		542
median	23		21
dev st	5.92136		8.41889
Q1	21		15
Q3	27		25
IQR	6		10
[truncated: 33 more columns]

## Sheet: virus to L_DWV prev
R.O.I. 2015	note: all are "early"
control bees	positive	3
	total	8
	prevalence	0.375
artificially infected virus	positive	6
	total	8
	prevalence	0.75
control bees	0.375
artificially infected virus	0.75

## Sheet: virus to L_age dist. (fig.3B)
		d1	d2	d3	d4	d5	d6	d7	d8	d9	d10	d11	d12	d13	d14	d15	d16	d17	d18	d19	d20	d21	d22	d23	d24	d25	d26	d27	d28	d29	d30	d31	d32	d33	d34	d35	d36	d37	d38	d39	d40	d41	d42	d43	d44	d45	d45		tot
R.O.I. 2015	control bees	4	0	0	0	0	0	1	0	0	0	1	2	1	4	3	1	1	8	4	5	2	0	0	0	0	0	0	0	0	0	0	0	0	0	0	0	0	0	0	0	0	0	0	0	0	0		37
R.O.I. 2015	artificially infected virus	2	3	0	4	4	1	2	0	2	4	1	0	2	1	0	0	3	2	1	1	0	0	4	1	0	0	0	0	0	0	0	0	0	0	0	0	0	0	0	0	0	0	0	0	0	0		38
	dead at day n			age at death																						age at death
day	control bees			1	2	3	4	5	6	7	8	9	10	11	12	13	14	15	16	17	18	19	20	21	22	23	24	25	26	27	28	29	30	31	32	33	34	35		artificially infected virus			1	2	3	4	5	6	7
1	4			1	1	1	1																																	2			1	1
2	0																																							3			2	2	2
3	0																																							0
4	0																																							4			4	4	4	4
5	0																																							4			5	5	5	5
6	0																																							1			6
7	1			7																																				2			7	7
8	0																																							0
9	0																																							2			9	9
10	0																																							4			10	10	10	10
11	1			11																																				1			11
12	2			12	12																																			0
13	1			13																																				2			13	13
14	4			14	14	14	14																																	1			14
15	3			15	15	15																																		0
16	1			16																																				0
17	1			17																																				3			17	17	17
18	8			18	18	18	18	18	18	18	18																													2			18	18
19	4			19	19	19	19																																	1			19
20	5			20	20	20	20	20																																1			20
21	2			21	21																																			0
22	0																																							0
23	0																																							4			23	23	23	23
24	0																																							1			24
25	0																																							0
26	0																																							0
27	0																																							0
28	0																																							0
29	0																																							0
30	0																																							0
31	0																																							0
32	0																																							0
33	0																																							0
34	0																																							0
35	0																																							0
36	0																																							0
37	0																																							0
38	0																																							0
39	0																																							0
40	0																																							0
41	0																																							0
42	0																																							0
43	0																																							0
44	0																																							0
45	0																																							0
	37																																							38
	control bees		artificially infected virus				intervallo	valore superiore		control bees				artificially infected bees
1	1		1					0		n cum	n interv	prop		n cum	n interv	prop
2	1		1				1	4		4	4	0.108108		9	9	0.236842
3	1		2				2	8		5	1	0.027027		16	7	0.184211
4	1		2				3	12		8	3	0.0810811		23	7	0.184211
5	7		2				4	16		17	9	0.243243		26	3	0.0789474
6	11		4				5	20		35	18	0.486486		33	7	0.184211
7	12		4				6	24		37	2	0.0540541		38	5	0.131579
8	12		4				7	28		37	0	0		38	0	0
9	13		4				8	32		37	0	0		38	0	0
10	14		5				9	36		37	0	0		38	0	0
11	14		5				10	40		37	0	0		38	0	0
12	14		5				11	44		37	0	0		38	0	0
13	14		5				12	48		37	0	0		38	0	0
14	15		6				13	52		37	0	0		38	0	0
15	15		7				14	56		37	0	0		38	0	0
16	15		7				15	60		37	0	0		38	0	0
17	16		9				16	64		37	0	0		38	0	0
18	17		9				17	68		37	0	0		38	0	0
19	18		10				18	72		37	0	0		38	0	0
20	18		10				19	76		37	0	0		38	0	0
21	18		10				20	80		37	0	0		38	0	0
22	18		10				21	84		37	0	0		38	0	0
23	18		11				22	88		37	0	0		38	0	0
24	18		13
25	18		13									37				38
26	18		14
27	19		17
28	19		17
29	19		17
30	19		18
31	20		18
32	20		19
33	20		20
34	20		23
35	20		23
36	21		23
37	21		23
38			24
39
40
41
42
43
44
45
46
47
48
49
50
	control bees		artificially infected virus
n	37		38
median	18		10
dev st	5.76101		7.19057
Q1	14		5
Q3	19		17
IQR	5		12
[truncated: 28 more columns]

## Sheet: nicotine_DWV prev
NICO_DOSI								TOT
early				late				early				late
control bees	positive	0		control bees	positive	3		control bees	positive	0		control bees	positive	10
	total	3			total	3			total	3			total	12
	prevalence	0			prevalence	1			prevalence	0			prevalence	0.833333
nicotine treated bees	positive	0		nicotine treated bees	positive	3		nicotine treated bees	positive	0		nicotine treated bees	positive	10
	total	3			total	3			total	3			total	12
	prevalence	0			prevalence	1			prevalence	0			prevalence	0.833333
4FN
early				late
control bees	positive	0		control bees	positive	7		early	control bees	0
	total	0			total	9			nicotine treated bees	0
	prevalence	#DIV/0!			prevalence	0.777778		late	control bees	0.833333
nicotine treated bees	positive	0		nicotine treated bees	positive	7			nicotine treated bees	0.833333
	total	0			total	9
	prevalence	#DIV/0!			prevalence	0.777778

## Sheet: nicotine_age dist. (fig.3C)
			d1	d2	d3	d4	d5	d6	d7	d8	d9	d10	d11	d12	d13	d14	d15	d16	d17	d18	d19	d20	d21	d22	d23	d24	d25	d26	d27	d28	d29	d30	d31	d32	d33	d34	d35	d36	d37	d38	d39	d40	d41	d42	d43	d44	d45	d45
4FN	control bees	early	0	0	0	0	0	0	0	0	0	0	0	0	0	0	0	0	0	0	0	0	0	0	0	0	0	0	0	0	0	0	0	0	0	0	0	0	0	0	0	0	0	0	0	0	0	0
4FN	nicotine treated bees	early	0	0	0	0	0	0	0	0	0	0	0	0	0	0	0	0	0	0	0	0	0	0	0	0	0	0	0	0	0	0	0	0	0	0	0	0	0	0	0	0	0	0	0	0	0	0
			d1	d2	d3	d4	d5	d6	d7	d8	d9	d10	d11	d12	d13	d14	d15	d16	d17	d18	d19	d20	d21	d22	d23	d24	d25	d26	d27	d28	d29	d30	d31	d32	d33	d34	d35	d36	d37	d38	d39	d40	d41	d42	d43	d44	d45	d45
NICO DOSI	control bees	early	0	0	0	0	0	0	0	0	0	0	0	0	0	0	0	0	0	0	2	2	2	0	1	1	2	2	5	2	4	6	7	0	0	1	0	0	0	0	0	0	0	0	0	0	0	0
NICO DOSI	nicotine treated bees	early	0	0	0	0	0	0	0	0	0	0	0	0	0	0	1	0	0	1	3	6	2	0	4	0	5	2	4	1	3	1	2	1	1	0	0	0	0	0	0	0	0	0	0	0	0	0
			d1	d2	d3	d4	d5	d6	d7	d8	d9	d10	d11	d12	d13	d14	d15	d16	d17	d18	d19	d20	d21	d22	d23	d24	d25	d26	d27	d28	d29	d30	d31	d32	d33	d34	d35	d36	d37	d38	d39	d40	d41	d42	d43	d44	d45	d45
4FN	control bees	late	7	1	0	0	2	1	0	0	0	2	1	6	3	3	1	4	2	0	1	3	0	2	2	1	3	2	2	0	0	0	1	1	0	0	0	0	0	0	0	0	0	0	0	0	0	0
4FN	nicotine treated bees	late	4	1	0	1	1	1	0	0	0	1	1	8	8	2	2	4	3	1	1	3	2	1	2	1	1	1	1	1	2	0	0	1	0	0	0	0	0	0	0	0	0	0	0	0	0	0
			d1	d2	d3	d4	d5	d6	d7	d8	d9	d10	d11	d12	d13	d14	d15	d16	d17	d18	d19	d20	d21	d22	d23	d24	d25	d26	d27	d28	d29	d30	d31	d32	d33	d34	d35	d36	d37	d38	d39	d40	d41	d42	d43	d44	d45	d45
NICO DOSI	control bees	late	0	0	0	0	0	0	0	0	0	0	0	0	0	0	0	0	0	0	0	0	0	0	0	0	0	0	0	0	0	0	0	0	0	0	0	0	0	0	0	0	0	0	0	0	0	0
NICO DOSI	nicotine treated bees	late	0	0	0	0	0	0	0	0	0	0	0	0	0	0	0	0	0	0	0	0	0	0	0	0	0	0	0	0	0	0	0	0	0	0	0	0	0	0	0	0	0	0	0	0	0	0
			d1	d2	d3	d4	d5	d6	d7	d8	d9	d10	d11	d12	d13	d14	d15	d16	d17	d18	d19	d20	d21	d22	d23	d24	d25	d26	d27	d28	d29	d30	d31	d32	d33	d34	d35	d36	d37	d38	d39	d40	d41	d42	d43	d44	d45	d45
	control bees	early	0	0	0	0	0	0	0	0	0	0	0	0	0	0	0	0	0	0	2	2	2	0	1	1	2	2	5	2	4	6	7	0	0	1	0	0	0	0	0	0	0	0	0	0	0	0
	nicotine treated bees	early	0	0	0	0	0	0	0	0	0	0	0	0	0	0	1	0	0	1	3	6	2	0	4	0	5	2	4	1	3	1	2	1	1	0	0	0	0	0	0	0	0	0	0	0	0	0
	control bees	late	7	1	0	0	2	1	0	0	0	2	1	6	3	3	1	4	2	0	1	3	0	2	2	1	3	2	2	0	0	0	1	1	0	0	0	0	0	0	0	0	0	0	0	0	0	0
	nicotine treated bees	late	4	1	0	1	1	1	0	0	0	1	1	8	8	2	2	4	3	1	1	3	2	1	2	1	1	1	1	1	2	0	0	1	0	0	0	0	0	0	0	0	0	0	0	0	0	0
	dead at day n			age at death																																				dead at day n			age at death
day	control bees	early		1	2	3	4	5	6	7	8	9	10	11	12	13	14	15	16	17	18	19	20	21	22	23	24	25	26	27	28	29	30	31	32	33	34	35		nicotine treated bees	early		1	2	3	4	5	6	7
1	0																																							0
2	0																																							0
3	0																																							0
4	0																																							0
5	0																																							0
6	0																																							0
7	0																																							0
8	0																																							0
9	0																																							0
10	0																																							0
11	0																																							0
12	0																																							0
13	0																																							0
14	0																																							0
15	0																																							1			15
16	0																																							0
17	0																																							0
18	0																																							1			18
19	2			19	19																																			3			19	19	19
20	2			20	20																																			6			20	20	20	20	20	20
21	2			21	21																																			2			21	21
22	0																																							0
23	1			23																																				4			23	23	23	23
24	1			24																																				0
25	2			25	25																																			5			25	25	25	25	25
26	2			26	26																																			2			26	26
27	5			27	27	27	27	27																																4			27	27	27	27
28	2			28	28																																			1			28
29	4			29	29	29	29																																	3			29	29	29
30	6			30	30	30	30	30	30																															1			30
31	7			31	31	31	31	31	31	31																														2			31	31
32	0																																							1			32
33	0																																							1			33
34	1			34																																				0
35	0																																							0
36	0																																							0
37	0																																							0
38	0																																							0
39	0																																							0
40	0																																							0
41	0																																							0
42	0																																							0
43	0																																							0
44	0																																							0
45	0																																							0
	37																																							37
	control bees early		nicotine treated bees early		control bees late		nicotine treated bees late							intervallo	valore superiore		control bees early				nicotine treated bees early				control bees late				nicotine treated bees late
1	19		15		1		1								0		n cum	n interv	prop		n cum	n interv	prop		n cum	n interv	prop		n cum	n interv	prop
2	19		18		1		1							1	4		0	0	0		0	0	0		8	8	0.156863		6	6	0.109091
3	20		19		1		1							2	8		0	0	0		0	0	0		11	3	0.0588235		8	2	0.0363636
4	20		19		1		1							3	12		0	0	0		0	0	0		20	9	0.176471		18	10	0.181818
5	21		19		1		2							4	16		0	0	0		1	1	0.027027		31	11	0.215686		34	16	0.290909
6	21		20		1		4							5	20		4	4	0.108108		11	10	0.27027		37	6	0.117647		42	8	0.145455
7	23		20		1		5							6	24		8	4	0.108108		17	6	0.162162		42	5	0.0980392		48	6	0.109091
8	24		20		2		6							7	28		19	11	0.297297		29	12	0.324324		49	7	0.137255		52	4	0.0727273
9	25		20		5		10							8	32		36	17	0.459459		36	7	0.189189		51	2	0.0392157		55	3	0.0545455
10	25		20		5		11							9	36		37	1	0.027027		37	1	0.027027		51	0	0		55	0	0
11	26		20		6		12							10	40		37	0	0		37	0	0		51	0	0		55	0	0
12	26		21		10		12							11	44		37	0	0		37	0	0		51	0	0		55	0	0
13	27		21		10		12							12	48		37	0	0		37	0	0		51	0	0		55	0	0
14	27		23		11		12							13	52		37	0	0		37	0	0		51	0	0		55	0	0
15	27		23		12		12							14	56		37	0	0		37	0	0		51	0	0		55	0	0
16	27		23		12		12							15	60		37	0	0		37	0	0		51	0	0		55	0	0
17	27		23		12		12							16	64		37	0	0		37	0	0		51	0	0		55	0	0
18	28		25		12		12							17	68		37	0	0		37	0	0		51	0	0		55	0	0
19	28		25		12		13							18	72		37	0	0		37	0	0		51	0	0		55	0	0
20	29		25		12		13							19	76		37	0	0		37	0	0		51	0	0		55	0	0
21	29		25		13		13							20	80		37	0	0		37	0	0		51	0	0		55	0	0
22	29		25		13		13							21	84		37	0	0		37	0	0		51	0	0		55	0	0
23	29		26		13		13							22	88		37	0	0		37	0	0		51	0	0		55	0	0
24	30		26		14		13
25	30		27		14		13												37				37				51				55
26	30		27		14		13
27	30		27		15		14
28	30		27		16		14
29	30		28		16		15
30	31		29		16		15
31	31		29		16		16
32	31		29		17		16
33	31		30		17		16
34	31		31		19		16
35	31		31		20		17
36	31		32		20		17
37	34		33		20		17
38					22		18
39					22		19
40					23		20
41					23		20
42					24		20
43					25		21
44					25		21
45					25		22
46					26		23
47					26		23
48					27		24
49					27		25
50					31		26
51					32		27
52							28
53							29
54							29
55							32
56
57
58
59
60
	control bees early		nicotine treated bees early		control bees late		nicotine treated bees late
n	37		37		51		55
median	28		25		14		14
dev st	3.90519		4.42485		8.56497		7.45623
Q1	25		20		10.5		12
Q3	30		27		22		20
IQR	5		7		11.5		8
[truncated: 102 more columns]

## Sheet: temp_DWV prev
2F								TOT
early				late				Early				Late
control bees	positive	0		control bees	positive	4		control bees	positive	1		control bees	positive	27
	total	0			total	6			total	3			total	31
	prevalence	#DIV/0!			prevalence	0.666667			prevalence	0.333333			prevalence	0.870968
sub-optimal temperature bees	positive	0		sub-optimal temperature bees	positive	7		sub-optimal temperature bees	positive	1		sub-optimal temperature bees	positive	30
	total	0			total	9			total	3			total	34
	prevalence	#DIV/0!			prevalence	0.777778			prevalence	0.333333			prevalence	0.882353
4FN
early				late
control bees	positive	0		control bees	positive	7		Early	control bees	0.333333
	total	0			total	9			sub-optimal temperature bees	0.333333
	prevalence	#DIV/0!			prevalence	0.777778		Late	control bees	0.870968
sub-optimal temperature bees	positive	0		sub-optimal temperature bees	positive	7			sub-optimal temperature bees	0.882353
	total	0			total	9
	prevalence	#DIV/0!			prevalence	0.777778
4FS
early				late
control bees	positive	0		control bees	positive	9
	total	0			total	9
	prevalence	#DIV/0!			prevalence	1
sub-optimal temperature bees	positive	0		sub-optimal temperature bees	positive	9
	total	0			total	9
	prevalence	#DIV/0!			prevalence	1
FREDDO_VIRUS
early				late
control bees	positive	0		control bees	positive	7
	total	0			total	7
	prevalence	#DIV/0!			prevalence	1
sub-optimal temperature bees	positive	0		sub-optimal temperature bees	positive	7
	total	0			total	7
	prevalence	#DIV/0!			prevalence	1
PROVA_FREDDO
early				late
control bees	positive	1		control bees	positive	0
	total	3			total	0
	prevalence	0.333333			prevalence	#DIV/0!
sub-optimal temperature bees	positive	1		sub-optimal temperature bees	positive	0
	total	3			total	0
	prevalence	0.333333			prevalence	#DIV/0!

## Sheet: temp_age dist. (fig.3D)
			d1	d2	d3	d4	d5	d6	d7	d8	d9	d10	d11	d12	d13	d14	d15	d16	d17	d18	d19	d20	d21	d22	d23	d24	d25	d26	d27	d28	d29	d30	d31	d32	d33	d34	d35	d36	d37	d38	d39	d40	d41	d42	d43	d44	d45	d45
4FN	control bees	early	0	0	0	0	0	0	0	0	0	0	0	0	0	0	0	0	0	0	0	0	0	0	0	0	0	0	0	0	0	0	0	0	0	0	0	0	0	0	0	0	0	0	0	0	0	0
4FN	sub-optimal temperature bees	early	0	0	0	0	0	0	0	0	0	0	0	0	0	0	0	0	0	0	0	0	0	0	0	0	0	0	0	0	0	0	0	0	0	0	0	0	0	0	0	0	0	0	0	0	0	0
			d1	d2	d3	d4	d5	d6	d7	d8	d9	d10	d11	d12	d13	d14	d15	d16	d17	d18	d19	d20	d21	d22	d23	d24	d25	d26	d27	d28	d29	d30	d31	d32	d33	d34	d35	d36	d37	d38	d39	d40	d41	d42	d43	d44	d45	d45
4FS	control bees	early	0	0	0	0	0	0	0	0	0	0	0	0	0	0	0	0	0	0	0	0	0	0	0	0	0	0	0	0	0	0	0	0	0	0	0	0	0	0	0	0	0	0	0	0	0	0
4FS	sub-optimal temperature bees	early	0	0	0	0	0	0	0	0	0	0	0	0	0	0	0	0	0	0	0	0	0	0	0	0	0	0	0	0	0	0	0	0	0	0	0	0	0	0	0	0	0	0	0	0	0	0
			d1	d2	d3	d4	d5	d6	d7	d8	d9	d10	d11	d12	d13	d14	d15	d16	d17	d18	d19	d20	d21	d22	d23	d24	d25	d26	d27	d28	d29	d30	d31	d32	d33	d34	d35	d36	d37	d38	d39	d40	d41	d42	d43	d44	d45	d45
FREDDO VIRUS	control bees	early	0	0	0	0	0	0	0	0	0	0	0	0	0	0	0	0	0	0	0	0	0	0	0	0	0	0	0	0	0	0	0	0	0	0	0	0	0	0	0	0	0	0	0	0	0	0
FREDDO VIRUS	sub-optimal temperature bees	early	0	0	0	0	0	0	0	0	0	0	0	0	0	0	0	0	0	0	0	0	0	0	0	0	0	0	0	0	0	0	0	0	0	0	0	0	0	0	0	0	0	0	0	0	0	0
			d1	d2	d3	d4	d5	d6	d7	d8	d9	d10	d11	d12	d13	d14	d15	d16	d17	d18	d19	d20	d21	d22	d23	d24	d25	d26	d27	d28	d29	d30	d31	d32	d33	d34	d35	d36	d37	d38	d39	d40	d41	d42	d43	d44	d45	d45
2F	control bees	early	0	0	0	0	0	0	0	0	0	0	0	0	0	0	0	0	0	0	0	0	0	0	0	0	0	0	0	0	0	0	0	0	0	0	0	0	0	0	0	0	0	0	0	0	0	0
2F	sub-optimal temperature bees	early	0	0	0	0	0	0	0	0	0	0	0	0	0	0	0	0	0	0	0	0	0	0	0	0	0	0	0	0	0	0	0	0	0	0	0	0	0	0	0	0	0	0	0	0	0	0
			d1	d2	d3	d4	d5	d6	d7	d8	d9	d10	d11	d12	d13	d14	d15	d16	d17	d18	d19	d20	d21	d22	d23	d24	d25	d26	d27	d28	d29	d30	d31	d32	d33	d34	d35	d36	d37	d38	d39	d40	d41	d42	d43	d44	d45	d45
PROVA FREDDO	control bees	early	0	0	0	0	0	0	0	0	0	0	0	0	0	0	1	0	0	1	4	3	10	9	14	12	0	1	3	0	1	0	2	0	0	0	0	0	0	0	0	0	0	0	0	0	0	0
PROVA FREDDO	sub-optimal temperature bees	early	2	0	0	0	0	0	0	0	0	0	0	1	1	1	0	1	5	4	12	4	8	5	3	1	0	2	2	1	0	1	0	0	0	0	0	0	0	0	0	0	0	0	0	0	0	0
			d1	d2	d3	d4	d5	d6	d7	d8	d9	d10	d11	d12	d13	d14	d15	d16	d17	d18	d19	d20	d21	d22	d23	d24	d25	d26	d27	d28	d29	d30	d31	d32	d33	d34	d35	d36	d37	d38	d39	d40	d41	d42	d43	d44	d45	d45
4FN	control bees	late	7	1	0	0	2	1	0	0	0	2	1	6	3	3	1	4	2	0	1	3	0	2	2	1	3	2	2	0	0	0	1	1	0	0	0	0	0	0	0	0	0	0	0	0	0	0
4FN	sub-optimal temperature bees	late	7	7	0	0	0	4	7	2	4	2	0	1	2	2	0	0	2	2	0	1	1	2	1	0	1	1	0	0	0	1	0	0	0	2	0	0	0	0	0	0	0	0	0	0	0	0
			d1	d2	d3	d4	d5	d6	d7	d8	d9	d10	d11	d12	d13	d14	d15	d16	d17	d18	d19	d20	d21	d22	d23	d24	d25	d26	d27	d28	d29	d30	d31	d32	d33	d34	d35	d36	d37	d38	d39	d40	d41	d42	d43	d44	d45	d45
4FS	control bees	late	3	1	0	2	2	3	0	2	2	0	1	0	0	2	2	0	3	6	1	4	3	3	1	1	1	0	2	0	2	1	2	0	0	0	0	0	0	0	0	0	0	0	0	0	0	0
4FS	sub-optimal temperature bees	late	9	3	3	0	0	2	1	0	1	1	1	1	1	5	5	6	3	5	0	3	2	1	0	3	3	1	1	1	1	0	1	0	0	0	0	0	0	0	0	0	0	0	0	0	0	0
			d1	d2	d3	d4	d5	d6	d7	d8	d9	d10	d11	d12	d13	d14	d15	d16	d17	d18	d19	d20	d21	d22	d23	d24	d25	d26	d27	d28	d29	d30	d31	d32	d33	d34	d35	d36	d37	d38	d39	d40	d41	d42	d43	d44	d45	d45
FREDDO VIRUS	control bees	late	2	0	0	0	0	1	4	3	0	1	3	1	2	1	2	5	2	3	0	2	3	3	4	6	1	0	0	0	0	0	0	0	0	0	0	0	0	0	0	0	0	0	0	0	0	0
FREDDO VIRUS	sub-optimal temperature bees	late	0	3	2	0	1	0	0	1	0	3	2	0	4	1	3	0	2	0	1	5	1	2	2	1	2	0	1	4	1	2	4	2	0	0	0	0	0	0	0	0	0	0	0	0	0	0
			d1	d2	d3	d4	d5	d6	d7	d8	d9	d10	d11	d12	d13	d14	d15	d16	d17	d18	d19	d20	d21	d22	d23	d24	d25	d26	d27	d28	d29	d30	d31	d32	d33	d34	d35	d36	d37	d38	d39	d40	d41	d42	d43	d44	d45	d45
2F	control bees	late	0	1	1	0	0	0	2	0	1	0	1	2	2	0	0	0	2	0	0	3	4	0	7	5	7	7	3	0	0	1	0	0	0	0	0	1	0	1	0	0	0	0	0	0	0	0
2F	sub-optimal temperature bees	late	0	0	1	0	1	0	0	1	1	1	1	0	1	0	0	1	3	2	3	4	5	1	2	0	7	2	4	1	2	1	2	1	1	0	0	0	1	0	0	0	0	0	1	0	0	0
			d1	d2	d3	d4	d5	d6	d7	d8	d9	d10	d11	d12	d13	d14	d15	d16	d17	d18	d19	d20	d21	d22	d23	d24	d25	d26	d27	d28	d29	d30	d31	d32	d33	d34	d35	d36	d37	d38	d39	d40	d41	d42	d43	d44	d45	d45
PROVA FREDDO	control bees	late	0	0	0	0	0	0	0	0	0	0	0	0	0	0	0	0	0	0	0	0	0	0	0	0	0	0	0	0	0	0	0	0	0	0	0	0	0	0	0	0	0	0	0	0	0	0
PROVA FREDDO	sub-optimal temperature bees	late	0	0	0	0	0	0	0	0	0	0	0	0	0	0	0	0	0	0	0	0	0	0	0	0	0	0	0	0	0	0	0	0	0	0	0	0	0	0	0	0	0	0	0	0	0	0
			d1	d2	d3	d4	d5	d6	d7	d8	d9	d10	d11	d12	d13	d14	d15	d16	d17	d18	d19	d20	d21	d22	d23	d24	d25	d26	d27	d28	d29	d30	d31	d32	d33	d34	d35	d36	d37	d38	d39	d40	d41	d42	d43	d44	d45	d45
	control bees	early	0	0	0	0	0	0	0	0	0	0	0	0	0	0	1	0	0	1	4	3	10	9	14	12	0	1	3	0	1	0	2	0	0	0	0	0	0	0	0	0	0	0	0	0	0	0
	sub-optimal temperature bees	early	2	0	0	0	0	0	0	0	0	0	0	1	1	1	0	1	5	4	12	4	8	5	3	1	0	2	2	1	0	1	0	0	0	0	0	0	0	0	0	0	0	0	0	0	0	0
	control bees	late	12	3	1	2	4	5	6	5	3	3	6	9	7	6	5	9	9	9	2	12	10	8	14	13	12	9	7	0	2	2	3	1	0	0	0	1	0	1	0	0	0	0	0	0	0	0
	sub-optimal temperature bees	late	16	13	6	0	2	6	8	4	6	7	4	2	8	8	8	7	10	9	4	13	9	6	5	4	13	4	6	6	4	4	7	3	1	2	0	0	1	0	0	0	0	0	1	0	0	0
	dead at day n			age at death																																				dead at day n			age at death
day	control bees	early		1	2	3	4	5	6	7	8	9	10	11	12	13	14	15	16	17	18	19	20	21	22	23	24	25	26	27	28	29	30	31	32	33	34	35		sub-optimal temperature bees	early		1	2	3	4	5	6	7
1	0																																							2			1	1
2	0																																							0
3	0																																							0
4	0																																							0
5	0																																							0
6	0																																							0
7	0																																							0
8	0																																							0
9	0																																							0
10	0																																							0
11	0																																							0
12	0																																							1			12
13	0																																							1			13
14	0																																							1			14
15	1			15																																				0
16	0																																							1			16
17	0																																							5			17	17	17	17	17
18	1			18																																				4			18	18	18	18
19	4			19	19	19	19																																	12			19	19	19	19	19	19	19
20	3			20	20	20																																		4			20	20	20	20
21	10			21	21	21	21	21	21	21	21	21	21																											8			21	21	21	21	21	21	21
22	9			22	22	22	22	22	22	22	22	22																												5			22	22	22	22	22
23	14			23	23	23	23	23	23	23	23	23	23	23	23	23	23																							3			23	23	23
24	12			24	24	24	24	24	24	24	24	24	24	24	24																									1			24
25	0																																							0
26	1			26																																				2			26	26
27	3			27	27	27																																		2			27	27
28	0																																							1			28
29	1			29																																				0
30	0																																							1			30
31	2			31	31																																			0
32	0																																							0
33	0																																							0
34	0																																							0
35	0																																							0
36	0																																							0
37	0																																							0
38	0																																							0
39	0																																							0
40	0																																							0
41	0																																							0
42	0																																							0
43	0																																							0
44	0																																							0
45	0																																							0
	61																																							54
	control bees early		sub-optimal temperature bees early		control bees late		sub-optimal temperature bees late							intervallo	valore superiore		control bees early				sub-optimal temperature bees early				control bees late				sub-optimal temperature bees late
1	15		1		1		1								0		n cum	n interv	prop		n cum	n interv	prop		n cum	n interv	prop		n cum	n interv	prop
2	18		1		1		1							1	4		0	0	0		2	2	0.037037		18	18	0.0895522		35	35	0.16129
3	19		12		1		1							2	8		0	0	0		2	0	0		38	20	0.0995025		55	20	0.0921659
4	19		13		1		1							3	12		0	0	0		3	1	0.0185185		59	21	0.104478		74	19	0.0875576
5	19		14		1		1							4	16		1	1	0.0163934		6	3	0.0555556		86	27	0.134328		105	31	0.142857
6	19		16		1		1							5	20		9	8	0.131148		31	25	0.462963		118	32	0.159204		141	36	0.165899
7	20		17		1		1							6	24		54	45	0.737705		48	17	0.314815		163	45	0.223881		165	24	0.110599
8	20		17		1		1							7	28		58	4	0.0655738		53	5	0.0925926		191	28	0.139303		194	29	0.133641
9	20		17		1		1							8	32		61	3	0.0491803		54	1	0.0185185		199	8	0.039801		212	18	0.0829493
10	21		17		1		1							9	36		61	0	0		54	0	0		200	1	0.00497512		215	3	0.0138249
11	21		17		1		1							10	40		61	0	0		54	0	0		201	1	0.00497512		216	1	0.00460829
12	21		18		1		1							11	44		61	0	0		54	0	0		201	0	0		217	1	0.00460829
13	21		18		2		1							12	48		61	0	0		54	0	0		201	0	0		217	0	0
14	21		18		2		1							13	52		61	0	0		54	0	0		201	0	0		217	0	0
15	21		18		2		1							14	56		61	0	0		54	0	0		201	0	0		217	0	0
16	21		19		3		1							15	60		61	0	0		54	0	0		201	0	0		217	0	0
17	21		19		4		2							16	64		61	0	0		54	0	0		201	0	0		217	0	0
18	21		19		4		2							17	68		61	0	0		54	0	0		201	0	0		217	0	0
19	21		19		5		2							18	72		61	0	0		54	0	0		201	0	0		217	0	0
20	22		19		5		2							19	76		61	0	0		54	0	0		201	0	0		217	0	0
21	22		19		5		2							20	80		61	0	0		54	0	0		201	0	0		217	0	0
22	22		19		5		2							21	84		61	0	0		54	0	0		201	0	0		217	0	0
23	22		19		6		2							22	88		61	0	0		54	0	0		201	0	0		217	0	0
24	22		19		6		2
25	22		19		6		2												61				54				201				217
26	22		19		6		2
27	22		19		6		2
28	22		20		7		2
29	23		20		7		2
30	23		20		7		3
31	23		20		7		3
32	23		21		7		3
33	23		21		7		3
34	23		21		8		3
35	23		21		8		3
36	23		21		8		5
37	23		21		8		5
38	23		21		8		6
39	23		21		9		6
40	23		22		9		6
41	23		22		9		6
42	23		22		10		6
43	24		22		10		6
44	24		22		10		7
45	24		23		11		7
46	24		23		11		7
47	24		23		11		7
48	24		24		11		7
49	24		26		11		7
50	24		26		11		7
51	24		27		12		7
52	24		27		12		8
53	24		28		12		8
54	24		30		12		8
55	26				12		8
56	27				12		9
57	27				12		9
58	27				12		9
59	29				12		9
60	31				13		9
61	31				13		9
62					13		10
63					13		10
64					13		10
65					13		10
66					13		10
67					14		10
68					14		10
69					14		11
70					14		11
71					14		11
72					14		11
73					15		12
74					15		12
75					15		13
76					15		13
77					15		13
78					16		13
79					16		13
80					16		13
81					16		13
82					16		13
83					16		14
84					16		14
85					16		14
86					16		14
87					17		14
88					17		14
89					17		14
90					17		14
91					17		15
92					17		15
93					17		15
94					17		15
95					17		15
96					18		15
97					18		15
98					18		15
99					18		16
100					18		16
101					18		16
102					18		16
103					18		16
104					18		16
105					19		16
106					19		17
107					20		17
108					20		17
109					20		17
110					20		17
111					20		17
112					20		17
113					20		17
114					20		17
115					20		17
116					20		18
117					20		18
118					20		18
119					21		18
120					21		18
121					21		18
122					21		18
123					21		18
124					21		18
125					21		19
126					21		19
127					21		19
128					21		19
129					22		20
130					22		20
131					22		20
132					22		20
133					22		20
134					22		20
135					22		20
136					22		20
137					23		20
138					23		20
139					23		20
140					23		20
141					23		20
142					23		21
143					23		21
144					23		21
145					23		21
146					23		21
147					23		21
148					23		21
149					23		21
150					23		21
151					24		22
152					24		22
153					24		22
154					24		22
155					24		22
156					24		22
157					24		23
158					24		23
159					24		23
160					24		23
161					24		23
162					24		24
163					24		24
164					25		24
165					25		24
166					25		25
167					25		25
168					25		25
169					25		25
170					25		25
171					25		25
172					25		25
173					25		25
174					25		25
175					25		25
176					26		25
177					26		25
178					26		25
179					26		26
180					26		26
181					26		26
182					26		26
183					26		27
184					26		27
185					27		27
186					27		27
187					27		27
188					27		27
189					27		28
190					27		28
191					27		28
192					29		28
193					29		28
194					30		28
195					30		29
196					31		29
197					31		29
198					31		29
199					32		30
200					36		30
201					38		30
202							30
203							31
204							31
205							31
206							31
207							31
208							31
209							31
210							32
211							32
212							32
213							33
214							34
215							34
216							37
217							43
218
219
220
	control bees early		sub-optimal temperature bees early		control bees late		sub-optimal temperature bees late
n	61		54		201		217
median	23		19.5		18		17
dev st	2.73618		5.00963		8.19647		9.5693
Q1	21		18		12		8
Q3	24		22		24		24
IQR	3		4		12		16
[truncated: 102 more columns]

[truncated: 7 more sheets: prevalence & survival (tab. 1), median survival, survival IQR, DWV prevalence, samples sizes age dist., samples sizes DWV prev, filtering parameters]
